# Supplementary material for: Effects of Waxy Maize Starch and Malate-Debranched Waxy Maize Starch on Gut Microbiota of Humans In Vitro and Mice In Vivo
Source: Microorganisms. 2025 Sep 22;13(9):2218. doi: 10.3390/microorganisms13092218 (PMC12472379; doi:10.3390/microorganisms13092218)
Supplement: Supplementary file 1 [file microorganisms-13-02218-s001.zip]

Archive with 1 entries (1 files):
- microorganisms-3848881-supplementary.pdf
